# Supplementary material for: Fish with red fluorescent eyes forage more efficiently under dim, blue-green light conditions
Source: BMC Ecol. 2017 Apr 20;17:18. doi: 10.1186/s12898-017-0127-y (PMC5397785; doi:10.1186/s12898-017-0127-y)
Supplement: Supplementary file 6 — Additional file 6. Foraging success data of the first (shaded) experiment. [file 12898_2017_127_MOESM6_ESM.csv]

Date	week	fishID	run	roomside	lighttreatment	n_caught	c1	c2	c3	c4	c5	c6	c7	c8	c9	c10	n_missed
2014.10.15	1	439	2	window	euryspectral	0											10
2014.10.15	1	440	2	window	euryspectral	5	17279	28182	175862	193470	200461						5
2014.10.15	1	441	1	window	euryspectral	3	51333	209506	257951								7
2014.10.15	1	442	1	window	euryspectral	7	176122	189548	213610	246890	252762	260914	268795				3
2014.10.15	1	443	2	wall	stenospectral	2	31447	212377									8
2014.10.14	1	444	2	window	euryspectral	5	56886	192316	206980	214852	265043						5
2014.10.14	1	448	2	window	euryspectral	7	9693	20921	28733	123319	160772	163348	276873				3
2014.10.14	1	449	1	window	euryspectral	10	4922	8107	8683	17275	56199	57179	57690	58330	60481	89143	0
2014.10.15	1	450	2	window	euryspectral	7	5428	7198	9084	13535	17501	22342	130626				3
2014.10.15	1	479	2	window	euryspectral	2	140897	176696									8
2014.10.14	1	545	2	window	euryspectral	8	37165	45306	48456	104850	153986	171047	185047	240902			2
2014.10.14	1	546	1	window	euryspectral	6	12909	16945	18541	22592	146511						4
2014.10.15	1	547	1	window	euryspectral	2	243425	245366									8
2014.10.15	1	548	1	window	euryspectral	0											10
2014.10.14	1	549	1	window	euryspectral	2	187148	227881									8
2014.10.14	1	552	1	wall	stenospectral	6	25623	54666	105147	177565	183856	203251					4
2014.10.15	1	555	1	wall	stenospectral	0											10
2014.10.14	1	570	1	wall	stenospectral	10	5841	8112	8993	16304	18584	44976	69142	109287	230326		0
2014.10.14	1	571	2	wall	stenospectral	7	56947	60978	66027	67804	122287	218328	241599				3
2014.10.15	1	572	1	wall	stenospectral	1	296846										9
2014.10.15	1	574	2	wall	stenospectral	5	13749	17965	39010	72797	120317						5
2014.10.15	1	603	2	wall	stenospectral	0											10
2014.10.15	1	605	2	wall	stenospectral	1	178517										9
2014.10.15	1	607	1	wall	stenospectral	7	96049	111612	113957	116507	133885	234012	250235				3
2014.10.14	1	609	1	wall	stenospectral	4	13214	25433	35200	61826	75919						6
2014.10.14	1	610	1	window	euryspectral	2	99513	159556									8
2014.10.14	1	611	2	wall	stenospectral	5	16566	18482	37362	47704	60136						5
2014.10.14	1	613	1	wall	stenospectral	5	21851	39367	51882	106189	123488						5
2014.10.14	1	614	2	window	euryspectral	9	13613	154151	161588	162668	163108	164078	170510	248582	280410		1
2014.10.15	1	615	1	wall	stenospectral	1	63521										9
2014.10.14	1	616	1	window	euryspectral	5	28552	107071	113063	123470	127196						5
2014.10.15	1	628	2	window	euryspectral	8	4681	6496	7912	9062	11754	16835	21190	51641			2
2014.10.15	1	634	2	wall	stenospectral	6	9627	13238	14389	27284	107941	176374					4
2014.10.14	1	636	2	wall	stenospectral	6	18265	25551	115581	170835	238907	266216					4
2014.10.15	1	638	1	wall	stenospectral	5	17554	23831	39015	296180	298061						5
2014.10.21	2	439	2	window	stenospectral	1	291033										9
2014.10.22	2	440	2	window	stenospectral	2	90218	227593									8
2014.10.21	2	441	1	window	stenospectral	0											10
2014.10.21	2	442	2	window	stenospectral	6	18063	35951	42111	55614	276926	279221					4
2014.10.22	2	443	2	wall	euryspectral	1	208976	253115									9
2014.10.21	2	444	1	window	stenospectral	10	10287	39285	39965	53013	80075	89259	95483	106178	121465	190423	0
2014.10.21	2	448	2	window	stenospectral	2	39910	145486									8
2014.10.21	2	449	1	window	stenospectral	8	7997	43399	47565	76781	176948	179078	180393	185074			2
2014.10.22	2	450	1	window	stenospectral	3	3413	22415	43437								7
2014.10.21	2	479	1	window	stenospectral	0											10
2014.10.22	2	545	2	window	stenospectral	2	58403	60954									8
2014.10.22	2	546	1	window	stenospectral	1	47303										9
2014.10.22	2	547	1	window	stenospectral	4	8716	68441	72865	109187							6
2014.10.22	2	548	1	window	stenospectral	0											10
2014.10.21	2	549	2	window	stenospectral	6	29539	31254	55462	147121	177625	231531					4
2014.10.21	2	552	1	wall	euryspectral	2	80952	108341									8
2014.10.21	2	555	1	wall	euryspectral	1	257084										9
2014.10.21	2	570	2	wall	euryspectral	7	23896	42672	53039	68535	106303	111968	156664				3
2014.10.21	2	571	1	wall	euryspectral	4	23743	110241	120017	191698							6
2014.10.21	2	572	1	wall	euryspectral	10	8821	13326	16069	19421	23405	28013	44485	50445	101051	176896	0
2014.10.21	2	574	2	wall	euryspectral	9	12093	15437	18573	25021	43989	63892	119968	293741	297644		1
2014.10.21	2	603	2	wall	euryspectral	0											10
2014.10.22	2	605	2	wall	euryspectral	3	87752	118306	201745								7
2014.10.22	2	607	1	wall	euryspectral	5	54715	56156	57732	63019	84123						5
2014.10.22	2	609	1	wall	euryspectral	0											10
2014.10.21	2	610	2	window	stenospectral	6	15574	50437	52157	88988	114661	252002					4
2014.10.22	2	611	2	wall	euryspectral	5	85963	114453	201898	219652	251489						5
2014.10.22	2	613	1	wall	euryspectral	0											10
2014.10.22	2	614	1	window	stenospectral	6	4649	8367	12720	31848	49609	97761					4
2014.10.22	2	615	1	wall	euryspectral	1	184609										9
2014.10.22	2	616	2	window	stenospectral	1	136393										9
2014.10.22	2	628	2	window	stenospectral	4	5771	14892	45467	58835							6
2014.10.22	2	634	1	wall	euryspectral	3	28648	166677	223966								7
2014.10.21	2	636	2	wall	euryspectral	4	37588	54059	61101	275799							6
2014.10.22	2	638	2	wall	euryspectral	0											10
2014.10.28	3	439	2	window	euryspectral	2	149445	209224									8
2014.10.29	3	440	2	window	euryspectral	0											10
2014.10.28	3	441	1	window	euryspectral	0											10
2014.10.28	3	442	1	window	euryspectral	6	7277	16734	30492	104047	156916	164963					4
2014.10.28	3	443	2	wall	stenospectral	0	22956										10
2014.10.29	3	444	2	window	euryspectral	9	12664	15831	19395	25621	42734	49182	93918	174177	198647		1
2014.10.29	3	448	2	window	euryspectral	3	7319	9226	213490								7
2014.10.29	3	449	1	window	euryspectral	3	76138	167877	183041								7
2014.10.29	3	450	1	window	euryspectral	1	106166										9
2014.10.28	3	479	2	window	euryspectral	6	49249	65647	76378	126686	202184	256954					4
2014.10.28	3	545	1	window	euryspectral	2	110328	243435									8
2014.10.28	3	546	2	window	euryspectral	0											10
2014.10.29	3	547	1	window	euryspectral	2	30343	160434									8
2014.10.29	3	548	2	window	euryspectral	10	12340	31796	35015	36033	40637	89627	97582	149972	208044	267050	0
2014.10.28	3	549	1	window	euryspectral	3	17700	26837	70311								7
2014.10.29	3	552	2	wall	stenospectral	3	54205	117346	262504								7
2014.10.28	3	555	2	wall	stenospectral	2	35084	43213									8
2014.10.29	3	570	2	wall	stenospectral	6	4117	46590	72808	77614	85197	214687					4
2014.10.29	3	571	1	wall	stenospectral	0	4119	13600	16534	21819	26381	30124	38611	52235	256775	271216	10
2014.10.28	3	572	1	wall	stenospectral	5	47897	85294	97729	111030	118214						5
2014.10.28	3	574	2	wall	stenospectral	3	199005	275185	283504								7
2014.10.28	3	603	1	wall	stenospectral	0											10
2014.10.28	3	605	1	wall	stenospectral	5	44200	55182	88478	104289	166199						5
2014.10.28	3	607	1	wall	stenospectral	4	123680	137020	179163	200994							6
2014.10.29	3	609	1	wall	stenospectral	0											10
2014.10.29	3	610	1	window	euryspectral	6	12111	18823	24376	129885	136422	139006					4
2014.10.29	3	611	2	wall	stenospectral	8	46508	54275	58945	60432	69318	70725	78855	86029			2
2014.10.29	3	613	2	wall	stenospectral	0											10
2014.10.28	3	614	1	window	euryspectral	0											10
2014.10.28	3	615	2	wall	stenospectral	3	132361	172147	213434								7
2014.10.28	3	616	2	window	euryspectral	6	9293	14245	123636	137946	157868	279073					4
2014.10.29	3	628	1	window	euryspectral	9	2322	5451	9561	12135	14160	18981	84121	118971	277295		1
2014.10.29	3	634	1	wall	stenospectral	4	40066	137004	138913	195791							6
2014.10.29	3	636	1	wall	stenospectral	0											10
2014.10.29	3	638	2	wall	stenospectral	7	65698	75241	97406	120309	249213	254927	272106				3
2014.11.04	4	439	1	window	stenospectral	6	10012	20015	31917	37933	102677	196593					4
2014.11.05	4	440	2	window	stenospectral	10	6704	8784	15295	26279	61252	98564	129585	169937	201834	277150	0
2014.11.04	4	441	2	window	stenospectral	0											10
2014.11.05	4	442	1	window	stenospectral	5	7021	35541	91044	157228	170747						5
2014.11.05	4	443	1	wall	euryspectral	0											10
2014.11.04	4	444	1	window	stenospectral	3	262803	272762	281755								7
2014.11.05	4	448	1	window	stenospectral	4	11827	14843	16498	91537							6
2014.11.05	4	449	2	window	stenospectral	5	12958	30398	63085	73405	107357						5
2014.11.05	4	450	1	window	stenospectral	2	8967	278187									8
2014.11.05	4	479	2	window	stenospectral	8	14068	24326	25836	74294	187584	235147	291746	298483			2
2014.11.04	4	545	1	window	stenospectral	2	37909	182415									8
2014.11.04	4	546	2	window	stenospectral	10	25231	32437	47406	68795	93920	114225	124107	134329	156669	196733	0
2014.11.05	4	547	1	window	stenospectral	3	154197	156157	164509								7
2014.11.04	4	548	2	window	stenospectral	7	5437	7718	10494	15671	29017	37786	40762				3
2014.11.04	4	549	1	window	stenospectral	4	31629	56217	83622	277136							6
2014.11.05	4	552	1	wall	euryspectral	7	51574	58346	86408	102832	125677	149447	195364				3
2014.11.04	4	555	1	wall	euryspectral	0											10
2014.11.04	4	570	2	wall	euryspectral	6	134224	139091	219998	226655	238933	248084					4
2014.11.04	4	571	1	wall	euryspectral	5	22094	46890	51688	183237	185017						5
2014.11.04	4	572	1	wall	euryspectral	5	7969	31761	43254	49084	56095						5
2014.11.04	4	574	2	wall	euryspectral	8	3446	5112	7942	11423	14543	28702	62604	64280			2
2014.11.04	4	603	2	wall	euryspectral	0											10
2014.11.05	4	605	2	wall	euryspectral	4	9982	46501	67246	153921							6
2014.11.05	4	607	2	wall	euryspectral	9	4156	5291	26589	39631	68732	72998	189739	211035	231580		1
2014.11.05	4	609	2	wall	euryspectral	6	8798	18501	28763	75254	83222	208912					4
2014.11.04	4	610	2	window	stenospectral	7	4481	7816	56119	68871	85148	127614	159040				3
2014.11.05	4	611	1	wall	euryspectral	5	104482	116544	150312	164510	196212						5
2014.11.04	4	613	2	wall	euryspectral	5	11106	13021	16412	32321	83777						5
2014.11.05	4	614	2	window	stenospectral	9	14248	17734	26015	75402	81794	98297	112852	116588	137204		1
2014.11.05	4	615	1	wall	euryspectral	5	111650	129615	131865	134091	152345						5
2014.11.05	4	616	1	window	stenospectral	7	30983	46487	54438	61606	71935	89422	157789				3
2014.11.04	4	628	1	window	stenospectral	9	4610	6001	7501	10676	14692	16682	36501	59595	126392		1
2014.11.05	4	634	1	wall	euryspectral	5	15709	34693	57597	74000	176697						5
2014.11.05	4	636	2	wall	euryspectral	6	37015	62350	73086	105550	137157	167141					4
2014.11.05	4	638	2	wall	euryspectral	2	83409	166403									8
2014.11.11	5	439	2	window	euryspectral	1	86363										9
2014.11.11	5	440	1	window	euryspectral	10	3558	4119	5606	8879	10047	14455	25175	40607	64294	269443	0
2014.11.11	5	441	1	window	euryspectral	3	80110	87141	198300								7
2014.11.12	5	442	2	window	euryspectral	3	72374	97430	114901								7
2014.11.12	5	443	2	wall	stenospectral	6	14983	54751	84294	90991	102007	125175					4
2014.11.11	5	444	2	window	euryspectral	8	7795	8844	10900	12492	47212	81284	108611	209564			2
2014.11.12	5	448	1	window	euryspectral	6	4598	8982	21038	31406	77462	103598					4
2014.11.12	5	449	2	window	euryspectral	3	17222	19518	276804								7
2014.11.12	5	450	2	window	euryspectral	1	34558										9
2014.11.12	5	479	1	window	euryspectral	8	8294	12070	20439	32366	51110	64333	77206	102837			2
2014.11.12	5	545	2	window	euryspectral	7	7669	26470	27918	35701	54869	59157	65797				3
2014.11.12	5	546	1	window	euryspectral	7	33947	34994	66639	72871	85205	87389	97788				3
2014.11.11	5	547	2	window	euryspectral	6	82126	87310	112430	128382	141702	143125					4
2014.11.11	5	548	2	window	euryspectral	5	4622	7574	10301	13566	19478	209789					5
2014.11.12	5	549	2	window	euryspectral	3	39743	131366	173606								7
2014.11.11	5	552	2	wall	stenospectral	5	8397	16685	129856	140056	252363						5
2014.11.12	5	555	2	wall	stenospectral	5	100158	120693	122310	138229	260890						5
2014.11.11	5	570	1	wall	stenospectral	9	2456	5501	7622	9657	11138	24866	43810	167831	181484		1
2014.11.11	5	571	2	wall	stenospectral	5	4524	5933	7588	129475	153779						5
2014.11.12	5	572	1	wall	stenospectral	6	3231	7072	71990	81934	159988	222067					4
2014.11.12	5	574	2	wall	stenospectral	10	3239	4320	6775	10759	15151	28295	45647	123918	131117	145461	0
2014.11.12	5	603	1	wall	stenospectral	3	47787	204978	273818								7
2014.11.11	5	605	1	wall	stenospectral	4	21045	25526	33358	210339							6
2014.11.12	5	607	1	wall	stenospectral	9	2552	3288	4607	20319	26023	59687	65191	94438	200077		1
2014.11.12	5	609	2	wall	stenospectral	9	4391	6736	9183	20806	50126	116061	118237	212115	280531		1
2014.11.11	5	610	1	window	euryspectral	8	3358	3910	5742	6710	8622	12318	34949	60228			2
2014.11.12	5	611	1	wall	stenospectral	5	58262	70365	74710	98316	103469						5
2014.11.12	5	613	1	wall	stenospectral	7	60271	62423	64799	99359	103607	110471	159886				3
2014.11.11	5	614	1	window	euryspectral	8	1720	4503	5095	5824	6744	12839	14103	16744			2
2014.11.11	5	615	2	wall	stenospectral	5	77898	262383	266895	267984	272103						5
2014.11.11	5	616	2	window	euryspectral	7	6971	8117	10922	12418	45045	155260	193208				3
2014.11.11	5	628	1	window	euryspectral	9	2744	3664	5327	6904	13512	18432	26584	81255	85479		1
2014.11.11	5	634	1	wall	stenospectral	10	6603	8187	8948	13219	18611	26498	33507	158866	171482	216785	0
2014.11.11	5	636	1	wall	stenospectral	6	37160	45479	59140	78968	141122	195510					4
2014.11.11	5	638	2	wall	stenospectral	5	4266	6657	12568	14609	222508						5
2014.11.18	6	439	1	window	stenospectral	1	244660										9
2014.11.18	6	440	1	window	stenospectral	8	61323	62892	154503	156342	160735	233356	244380	274587			2
2014.11.18	6	441	2	window	stenospectral	0											10
2014.11.19	6	442	2	window	stenospectral	6	10779	18811	20523	24163	27058	35195					4
2014.11.19	6	443	1	wall	euryspectral	7	9574	17774	19702	25237	34341	37517	103899				3
2014.11.18	6	444	1	window	stenospectral	9	42494	46798	57318	117134	127813	148637	184374	221797	282781		1
2014.11.19	6	448	2	window	stenospectral	5	3918	6663	8479	159980	192558						5
2014.11.19	6	449	1	window	stenospectral	7	7358	19694	24677	28934	33829	59484	164600				3
2014.11.18	6	450	2	window	stenospectral	8	6415	9766	12271	31566	37582	52734	215935	256113			2
2014.11.19	6	479	1	window	stenospectral	6	6325	7708	9756	18516	27219	277337					4
2014.11.19	6	545	2	window	stenospectral	2	71048	202881									8
2014.11.19	6	546	1	window	stenospectral	10	15220	19436	22371	29323	30707	35067	78274	92394	151465	165873	0
2014.11.18	6	547	2	window	stenospectral	8	4943	6119	8703	64439	76958	84975	87646	96382			2
2014.11.18	6	548	2	window	stenospectral	4	170846	224523	232075	246754							6
2014.11.19	6	549	2	window	stenospectral	8	5400	6529	8177	11521	22075	28212	37038	47983			2
2014.11.19	6	552	1	wall	euryspectral	6	32543	56255	60374	84199	99342	119647					4
2014.11.18	6	555	1	wall	euryspectral	7	15118	34870	46263	54719	66231	80758	105582				3
2014.11.19	6	570	1	wall	euryspectral	10	3151	4439	5823	8863	16663	20255	25983	35207	40040	44503	0
2014.11.19	6	571	2	wall	euryspectral	8	30575	44495	48087	50671	70679	91375	110167	128807			2
2014.11.19	6	572	2	wall	euryspectral	3	61841	105010	174755								7
2014.11.19	6	574	1	wall	euryspectral	10	2783	5319	8278	11998	60570	65018	90167	94463	104774	137059	0
2014.11.18	6	603	2	wall	euryspectral	8	8151	10671	11791	15351	18246	28902	30423	265308			2
2014.11.18	6	605	1	wall	euryspectral	10	6469	8502	10085	18837	29596	67075	124642	133090	249119	283087	0
2014.11.19	6	607	2	wall	euryspectral	0											10
2014.11.18	6	609	1	wall	euryspectral	7	9094	14085	17950	25117	38294	122965	221331				3
2014.11.18	6	610	1	window	stenospectral	6	5015	6991	11327	20895	24783	269777					4
2014.11.18	6	611	2	wall	euryspectral	8	5790	7830	12302	18622	22686	28054	99517	285331			2
2014.11.18	6	613	2	wall	euryspectral	10	6284	7684	10565	14941	17260	27893	65357	74669	96972	200453	0
2014.11.19	6	614	2	window	stenospectral	9	3640	5975	6927	8144	13816	16815	25423	122374	285324		1
2014.11.18	6	615	2	wall	euryspectral	6	61487	79526	98622	105894	238141	240421					4
2014.11.19	6	616	1	window	stenospectral	10	6863	9048	10815	12327	14272	18471	23616	30472	32560	81105	0
2014.11.18	6	628	1	window	stenospectral	8	9030	17006	36350	104283	111299	116251	131395	171353			2
2014.11.18	6	634	1	wall	euryspectral	9	8494	10974	17358	23062	32542	93686	133892	255150	271341		1
2014.11.19	6	636	2	wall	euryspectral	7	21587	33091	37155	66667	95715	200754	295842				3
2014.11.18	6	638	2	wall	euryspectral	4	11095	89974	197046	200278							6
