# Supplementary material for: Fish with red fluorescent eyes forage more efficiently under dim, blue-green light conditions
Source: BMC Ecol. 2017 Apr 20;17:18. doi: 10.1186/s12898-017-0127-y (PMC5397785; doi:10.1186/s12898-017-0127-y)
Supplement: Supplementary file 7 — Additional file 7. Foraging success data of the second (heavily shaded) experiment. [file 12898_2017_127_MOESM7_ESM.xlsx]

## Sheet: Harant&Michiels 2017.03.29 Addi
week	date	fishID	sex	lighttreatment	roomside	round	N_caught	N_missed	C1	C2	C3	C4	C5	C6	C7	C8	C9	C10
1	2016.01.19	636	m	deep	wall	2	7	3	8192	17272	22478	36894	44268	51771	180230
1	2016.01.19	639	m	deep	wall	1	6	4	10680	13830	16719	21359	46886	103284
1	2016.01.19	640	m	deep	wall	2	9	1	19694	22007	30563	52068	94831	107093	124119	134302	139022
1	2016.01.19	641	m	deep	wall	1	7	3	14951	24037	63204	80862	132387	150844	292845
1	2016.01.19	644	f	deep	wall	1	7	3	27175	31640	34141	56941	70821	122527	160923
1	2016.01.19	645	f	deep	wall	2	7	3	17797	24149	24862	28011	36716	60700	139466
1	2016.01.19	646	f	deep	wall	2	9	1	100259	102813	122934	124405	126852	138282	244506	250695	279829
1	2016.01.19	647	f	deep	wall	1	6	4	42355	55350	70131	71662	77470	208813
1	2016.01.19	652	f	deep	wall	2	4	6	39478	40862	106544	137599
1	2016.01.19	653	f	deep	wall	1	0	10
1	2016.01.19	657	m	shallow	window	2	2	8	223751	258517
1	2016.01.19	664	f	shallow	window	1	2	8	150026	190809
1	2016.01.19	665	f	shallow	window	2	8	2	7252	31582	39965	53779	61036	211738	266320	281324
1	2016.01.19	669	f	shallow	window	2	7	3	26174	33713	35728	101039	141229	149844	173806
1	2016.01.19	673	m	shallow	window	2	8	2	13014	29700	33084	62441	78136	81663	116412	242995
1	2016.01.19	674	f	shallow	window	1	6	4	11186	19721	31462	63381	98413	118405
1	2016.01.19	675	f	shallow	window	2	8	2	30339	52235	70934	107417	161479	182885	248639	292773
1	2016.01.19	682	f	shallow	window	1	2	8	47276	116443
1	2016.01.20	632	f	deep	wall	2	10	0	8893	12503	43181	49138	68074	75516	98140	123363	145271	162030
1	2016.01.20	633	f	deep	wall	1	6	4	11583	16281	44577	52596	100912	154294
1	2016.01.20	642	f	deep	wall	1	3	7	128591	211716	213046
1	2016.01.20	643	f	deep	wall	2	9	1	34004	38659	41634	53443	61529	76766	80328	93559	208497
1	2016.01.20	648	f	deep	wall	1	9	1	10049	29097	36160	48924	50123	63023	69131	73238	146820
1	2016.01.20	649	f	deep	wall	2	7	3	21404	93741	95217	201664	239646	247989	280000
1	2016.01.20	654	f	deep	wall	2	5	5	25753	44155	51909	62169	144843
1	2016.01.20	658	f	shallow	window	1	5	5	12688	16119	17432	118737	226973
1	2016.01.20	660	f	shallow	window	1	6	4	7432	33081	118114	167156	178905	210841
1	2016.01.20	661	f	shallow	window	2	6	4	47427	66685	115514	132928	147177	276157
1	2016.01.20	662	f	shallow	window	1	6	4	35512	72912	74390	136945	194150	201218
1	2016.01.20	666	f	shallow	window	1	4	6	168637	183597	215998	276827
1	2016.01.20	670	f	shallow	window	1	8	2	67085	76049	85603	88601	108548	117452	202244	203747
1	2016.01.20	701	f	deep	wall	1	6	4	22198	46040	63524	66034	85434	188392
1	2016.01.20	702	f	shallow	window	2	6	4	21119	30146	45763	66475	75223	82281
1	2016.01.20	704	f	shallow	window	2	6	4	48353	82211	93689	103008	159325	208853
2	2016.01.26	632	f	shallow	wall	1	8	2	9992	16204	26483	36864	52061	89339	162675	239282
2	2016.01.26	633	f	shallow	wall	2	6	4	4504	6519	8391	10239	53133	283312
2	2016.01.26	636	m	shallow	wall	2	8	2	2954	66927	81038	99994	120110	165457	182786	290454
2	2016.01.26	639	m	shallow	wall	1	8	2	7302	9313	23228	30156	37023	44178	71366	107803
2	2016.01.26	642	f	shallow	wall	2	8	2	9171	12500	17563	27127	34080	42979	80910	89689
2	2016.01.26	643	f	shallow	wall	1	7	3	7726	15415	23757	28928	38118	88117	267854
2	2016.01.26	644	f	shallow	wall	2	6	4	6771	14489	41672	44490	62415	88909
2	2016.01.26	645	f	shallow	wall	1	7	3	16434	33057	100798	103815	150841	190334	273982
2	2016.01.26	646	f	shallow	wall	1	7	3	26447	62253	78484	104184	156663	185509	222690
2	2016.01.26	647	f	shallow	wall	2	6	4	2496	5289	8941	12835	38093	123858
2	2016.01.26	657	m	deep	window	1	3	7	40936	138837	148661
2	2016.01.26	658	f	deep	window	2	9	1	5003	13125	55313	62444	68057	80586	93381	211170	244897
2	2016.01.26	660	f	deep	window	2	6	4	6410	7816	11824	19706	70797	108144
2	2016.01.26	661	f	deep	window	1	1	9	10205
2	2016.01.26	669	f	deep	window	2	9	1	5086	8870	10987	24271	64613	72294	148453	202524	214256
2	2016.01.26	670	f	deep	window	1	9	1	5488	10512	16917	32051	37170	74980	84243	148399	274276
2	2016.01.26	704	f	deep	window	2	9	1	3079	14629	20340	33332	47132	75485	117005	141572	183250
2	2016.01.27	640	m	shallow	wall	1	9	1	7596	8852	10458	17070	45860	64600	173036	194390	275654
2	2016.01.27	641	m	shallow	wall	2	9	1	12141	21902	30245	38312	52038	66909	80095	85235	128902
2	2016.01.27	648	f	shallow	wall	2	7	3	95532	117432	144388	161433	182178	242442	289624
2	2016.01.27	649	f	shallow	wall	1	6	4	5121	166526	193358	229940	231691	295436
2	2016.01.27	652	f	shallow	wall	2	3	7	212152	234250	294652
2	2016.01.27	653	f	shallow	wall	1	0	10
2	2016.01.27	654	f	shallow	wall	2	6	4	3058	5010	8613	28771	104314	105674
2	2016.01.27	662	f	deep	window	2	9	1	30326	37157	41675	46634	72128	73534	105359	218613	285200
2	2016.01.27	664	f	deep	window	1	5	5	19999	29529	31770	112908	195446
2	2016.01.27	665	f	deep	window	2	6	4	5645	41635	52577	57778	60670	180548
2	2016.01.27	666	f	deep	window	1	7	3	4892	9946	18537	42264	98182	129685	184955
2	2016.01.27	673	m	deep	window	1	8	2	37693	40189	65195	84262	118344	219360	222560	270173
2	2016.01.27	674	f	deep	window	2	8	2	16274	21126	25635	29443	43061	76752	102120	145294
2	2016.01.27	675	f	deep	window	1	6	4	12937	14547	25547	60722	69774	267510
2	2016.01.27	682	f	deep	window	2	8	2	9538	26850	42607	48024	53722	65806	125342	135506
2	2016.01.27	701	f	shallow	wall	1	8	2	5622	7914	13073	16626	49276	61858	73260	107470
2	2016.01.27	702	f	deep	window	2	9	1	9105	14432	65690	71639	85858	90623	97504	104623	123707
3	2016.02.02	632	f	deep	wall	1	10	0	8509	12418	13741	15121	19199	21184	36009	45101	53057	128136
3	2016.02.02	633	f	deep	wall	2	7	3	11491	16297	36941	66040	92417	140653	199576
3	2016.02.02	642	f	deep	wall	2	2	8	14199	221651
3	2016.02.02	643	f	deep	wall	1	7	3	136857	139169	149588	152694	164244	178444	196184
3	2016.02.02	648	f	deep	wall	2	7	3	33790	48173	79836	118027	145227	156652	175587
3	2016.02.02	649	f	deep	wall	1	10	0	7023	9486	15570	20226	30506	72776	128612	162591	172915	284220
3	2016.02.02	654	f	deep	wall	2	5	5	46925	81932	152650	234943	274168
3	2016.02.02	658	f	shallow	window	2	9	1	10720	17008	20226	23640	28357	33139	77572	127492	208051
3	2016.02.02	660	f	shallow	window	1	5	5	7169	23656	38942	57713	82837
3	2016.02.02	661	f	shallow	window	2	7	3	29633	40514	56932	83715	125284	140316	142915
3	2016.02.02	664	f	shallow	window	2	7	3	4151	11812	30652	56517	70527	97690	136889
3	2016.02.02	665	f	shallow	window	1	8	2	10524	14398	25861	54836	63996	106068	119445	130419
3	2016.02.02	669	f	shallow	window	2	6	4	6606	9886	25338	118676	137715	161683
3	2016.02.02	673	m	shallow	window	2	8	2	31910	51078	55726	71406	76085	107597	157029	193204
3	2016.02.02	682	f	shallow	window	1	5	5	9894	17882	40315	67681	296776
3	2016.02.02	701	f	deep	wall	1	8	2	10294	13622	28174	33286	40079	67470	93934	261075
3	2016.02.03	636	m	deep	wall	1	7	3	10359	13343	30579	36025	46642	54682	153410
3	2016.02.03	639	m	deep	wall	2	5	5	6195	8914	41595	46355	226798
3	2016.02.03	640	m	deep	wall	1	8	2	9665	11817	53555	63243	80271	114066	155680	172555
3	2016.02.03	641	m	deep	wall	1	6	4	12868	15754	40024	50738	58542	70220
3	2016.02.03	644	f	deep	wall	2	8	2	4502	84732	87512	97133	102790	104106	107929	172727
3	2016.02.03	645	f	deep	wall	1	6	4	9785	15522	21953	39383	141690	145024
3	2016.02.03	646	f	deep	wall	2	8	2	96927	101968	107024	122003	127775	133433	175844	229526
3	2016.02.03	647	f	deep	wall	1	7	3	4829	6457	8903	53256	230243	233653	243766
3	2016.02.03	652	f	deep	wall	1	7	3	11107	18414	73645	105952	134701	143426	149916
3	2016.02.03	653	f	deep	wall	2	5	5	60654	66304	120365	123942	298520
3	2016.02.03	657	m	shallow	window	1	4	6	7683	10679	38630	46799
3	2016.02.03	662	f	shallow	window	1	5	5	2663	22673	83910	86570	94059
3	2016.02.03	666	f	shallow	window	2	7	3	33972	54105	71563	112772	122643	149945	280954
3	2016.02.03	670	f	shallow	window	2	8	2	15695	25581	34721	37212	60173	73347	92230	106316
3	2016.02.03	674	f	shallow	window	2	7	3	7931	12198	41509	43614	60865	104374	163009
3	2016.02.03	675	f	shallow	window	1	9	1	11513	13255	17114	43136	81263	89431	105523	110623	234107
3	2016.02.03	702	f	shallow	window	1	4	6	3819	48230	71416	101948
3	2016.02.03	704	f	shallow	window	1	6	4	35162	66644	75311	89662	95672	125510
4	2016.02.09	632	f	shallow	wall	2	5	5	4780	18946	29440	35955	72575
4	2016.02.09	633	f	shallow	wall	1	4	6	5117	11160	117277	260042
4	2016.02.09	636	m	shallow	wall	2	7	3	13641	24166	39518	48085	65069	117868	168127
4	2016.02.09	639	m	shallow	wall	1	8	2	7228	17474	30512	43405	55876	70520	86541	94197
4	2016.02.09	646	f	shallow	wall	2	4	6	164360	170075	186714	251876
4	2016.02.09	647	f	shallow	wall	1	5	5	6063	8278	19383	61324	177127
4	2016.02.09	648	f	shallow	wall	1	8	2	11087	20300	30937	63903	85658	93455	127900	133538
4	2016.02.09	649	f	shallow	wall	2	10	0	6363	10354	14431	17242	26193	38066	45438	95676	100455	111913
4	2016.02.09	662	f	deep	window	1	6	4	57051	217343	221875	228919	234809	263826
4	2016.02.09	664	f	deep	window	1	8	2	7516	14585	52141	55824	69476	71343	88637	288477
4	2016.02.09	665	f	deep	window	2	2	8	103441	109892
4	2016.02.09	666	f	deep	window	1	5	5	8135	18485	26001	65361	67239
4	2016.02.09	673	m	deep	window	1	9	1	7015	9527	19485	27226	54542	70416	91145	111241	150407
4	2016.02.09	674	f	deep	window	1	7	3	7557	18202	22642	52691	65793	90990	119090
4	2016.02.09	675	f	deep	window	2	8	2	8802	12830	19844	24288	30753	34128	35399	69335
4	2016.02.09	682	f	deep	window	2	3	7	47435	68228	104308
4	2016.02.09	702	f	deep	window	2	6	4	5304	21157	29178	66053	75179	138886
4	2016.02.10	640	m	shallow	wall	1	5	5	26176	43711	46562	203843	284965
4	2016.02.10	641	m	shallow	wall	2	6	4	5294	7340	20805	23849	36688	50065
4	2016.02.10	642	f	shallow	wall	2	4	6	8161	10326	26352	55573
4	2016.02.10	643	f	shallow	wall	1	4	6	2824	32518	252680	286670
4	2016.02.10	644	f	shallow	wall	1	4	6	36067	44461	56644	245556
4	2016.02.10	645	f	shallow	wall	2	0	10
4	2016.02.10	652	f	shallow	wall	2	3	7	20732	50491	94168
4	2016.02.10	653	f	shallow	wall	1	5	5	73279	92054	159850	194097	227238
4	2016.02.10	654	f	shallow	wall	2	6	4	4886	6502	23160	31522	64545	96498
4	2016.02.10	657	m	deep	window	2	3	7	18914	54072	150541
4	2016.02.10	658	f	deep	window	2	9	1	4730	13159	22833	29817	70468	96866	148602	171192	251626
4	2016.02.10	660	f	deep	window	1	7	3	7450	11343	19886	22791	36296	62247	131955
4	2016.02.10	661	f	deep	window	2	2	8	29167	91668
4	2016.02.10	669	f	deep	window	1	6	4	12859	17637	20896	76032	79601	199305
4	2016.02.10	670	f	deep	window	2	4	6	5934	9148	17653	138220
4	2016.02.10	701	f	shallow	wall	1	0	10
4	2016.02.10	704	f	deep	window	1	5	5	6874	27903	41940	60948	87094
